# Supplementary material for: Neurodegenerative Disease-Associated TDP-43 Fragments Are Extracellularly Secreted with CASA Complex Proteins
Source: Cells. 2022 Feb 2;11(3):516. doi: 10.3390/cells11030516 (PMC8833957; doi:10.3390/cells11030516)
Supplement: Supplementary file 1 [file cells-11-00516-s001.zip]

Archive with 1 entries (1 files):
- cells-1557480-supplementary.pdf
